# Supplementary material for: Mapping the Scientific Research on Suicide and Physical Activity: A Bibliometric Analysis
Source: Int J Environ Res Public Health. 2022 Dec 7;19(24):16413. doi: 10.3390/ijerph192416413 (PMC9778543; doi:10.3390/ijerph192416413)
Supplement: Supplementary file 1 [file ijerph-19-16413-s001.zip]

Archive with 1 entries (1 files):
- ijerph-2043493-supplementary.pdf
